# Supplementary material for: Modulation of local immunity by the vaginal microbiome is associated with triggering spontaneous preterm birth
Source: Front Immunol. 2024 Nov 18;15:1481611. doi: 10.3389/fimmu.2024.1481611 (PMC11609181; doi:10.3389/fimmu.2024.1481611)
Supplement: Supplementary file 6 [file Table1.xlsx]

## Sheet: TableS1
Table S1. The proportion of different immunotype within each CST during different stages of pregnancy.
	Early pregnancy				Mid-pregnancy				Late pregnancy
	LAT	HAT	EIT	P	LAT	HAT	EIT	P	LAT	HAT	EIT	P
Ⅰ	57.1	22.4	20.4	0.048*	64.2	17	18.9	0.017*	48.1	26.9	25	0.005**
Ⅱ	11.8	52.9	35.3		21.1	42.1	36.8		8.3	75	16.7
Ⅲ	41.2	32.4	26.5		34.4	43.8	21.9		42.4	39.4	18.2
Ⅳ	19	42.9	38.1		11.1	55.6	33.3		10	45	45
Ⅴ	40	40	20		10	90	0		25	75	0
*p < 0.05, **p < 0.01, ***p < 0.001.
