# Supplementary material for: Modulation of local immunity by the vaginal microbiome is associated with triggering spontaneous preterm birth
Source: Front Immunol. 2024 Nov 18;15:1481611. doi: 10.3389/fimmu.2024.1481611 (PMC11609181; doi:10.3389/fimmu.2024.1481611)
Supplement: Supplementary file 7 [file Table2.xlsx]

## Sheet: TableS2
Differences in the preterm group compared to the term group	Differences in the Excessive Inflammatory Type group compared to the Low group	count	values
significantly increased	significantly increased	1	Nitrogen metabolism
FALSE	significantly increased	12	Phenylalanine, tyrosine and tryptophan biosynthesis; Valine, leucine and isoleucine biosynthesis; Ascorbate and aldarate metabolism; Bacterial secretion system; Biosynthesis of ansamycins; Biosynthesis of vancomycin group antibiotics; Biotin metabolism; C5-Branched dibasic acid metabolism; Chagas disease (American trypanosomiasis); Epithelial cell signaling in Helicobacter pylori infection; Porph…
significantly increased	FALSE	4	Glycine, serine and threonine metabolism; Carbon fixation in photosynthetic organisms; Sulfur metabolism; Ubiquinone and other terpenoid-quinone biosynthesis
significantly decreased	significantly decreased	6	D-Alanine metabolism; Homologous recombination; Mismatch repair; Pyrimidine metabolism; Sulfur relay system; Terpenoid backbone biosynthesis
FALSE	significantly decreased	11	Aminobenzoate degradation; Base excision repair; Chlorocyclohexane and chlorobenzene degradation; Galactose metabolism; Glycerophospholipid metabolism; Glycolysis / Gluconeogenesis; Methane metabolism; Purine metabolism; RNA transport; Staphylococcus aureus infection; Two-component system
significantly decreased	FALSE	18	Amino sugar and nucleotide sugar metabolism; Aminoacyl-tRNA biosynthesis; Cell cycle - Caulobacter; D-Glutamine and D-glutamate metabolism; DNA replication; Folate biosynthesis; Fructose and mannose metabolism; Glycerolipid metabolism; Nicotinate and nicotinamide metabolism; Non-homologous end-joining; Nucleotide excision repair; Pentose phosphate pathway; Peptidoglycan biosynthesis; Plant-pathog…
